# Supplementary material for: Predictive Role of the Number of 18F-FDG-Positive Lymph Nodes Detected by PET/CT for Pre-Treatment Evaluation of Locally Advanced Gastric Cancer
Source: PLoS One. 2016 Dec 9;11(12):e0166836. doi: 10.1371/journal.pone.0166836 (PMC5147842; doi:10.1371/journal.pone.0166836)
Supplement: S1 Table — (XLS) [file pone.0166836.s001.xls]

## Sheet: Sheet1
No.	Age	Sex	Gastrectomy	Lymphadenectomy	Residual	Metastatic lymph nodes	Examine LN	TNM stage	Suvival Statue	OS(months)	SUVmax of Primary	Number of FDG-positive LN
1	57	1	Bypass	None	R2	—	—	TxNxM1	1	5.5	13.5	10	8.4
2	54	0	Bypass	None	R2	—	—	TxNxM1	1	12	13	0	—
3	72	1	Bypass	None	R2	—	—	TxNxM1	1	3	11	3	4.1
4	37	1	Bypass	None	R2	—	—	TxNxM1	1	5	7.4	10	3.5
5	60	1	Distal	D2	R0	0	14	T2N0M0	2	39	8.4	0	—
6	58	0	Total	D2+	R0	0	22	T4N0M0	1	39	2.68	0	—
7	34	1	Subtotal	D2+	R0	0	19	T4N0M0	2	55	2.9	0	—
8	71	1	Subtotal	D2	R0	0	7	T3N0M0	2	56	3.9	2	3.7
9	70	1	Subtotal	D2+	R0	0	18	T2N0M0	2	12	6.8	0	—
10	66	1	Subtotal	D2	R0	0	11	T4N0M0	1	28.5	7.8	0	—
11	76	1	Subtotal	D2	R0	0	9	T2N0M0	1	29	8.2	0	—
12	59	1	Subtotal	D2	R0	0	47	T3N0M0	2	29	22.6	0	—
13	53	1	Subtotal	D2	R0	0	19	T2N0M0	2	60	3.3	0	—
14	45	1	Subtotal	D2	R0	0	15	T2N0M0	2	66	3.9	0	—
15	81	1	Subtotal	D2	R0	0	19	T3N0M0	1	20	27.8	0	—
16	62	1	Distal	D2	R0	0	24	T2N0M0	2	24	7.1	0	—
17	55	1	Subtotal	D2+	R2	0	16	T3N0M0	1	22	5.4	0	—
18	65	0	Distal	D2+	R0	1	33	T3N1M0	2	40	2.7	0	—
19	53	0	Distal	D2+	R0	2	35	T3N1M0	2	42	5.4	0	—
20	65	0	Distal	D2+	R0	2	18	T4N1M0	1	18	3.6	0	—
21	70	1	Distal	D2+	R0	1	18	T3N1M0	1	50	5.4	0	—
22	71	0	Distal	D2+	R0	1	19	T4N1M0	2	61	5.39	0	—
23	60	1	Distal	D2+	R0	2	25	T2N1M0	2	50	4.5	0	—
24	47	1	Distal	D2+	R0	1	14	T2N1M0	1	47	2.66	0	—
25	66	1	Distal	D2+	R0	1	9	T2N1M0	2	34.5	9	0	—
26	67	1	Distal	D2+	R0	6	23	T4N2M0	2	50	5.69	3	4.6
27	56	1	Subtotal	D2+	R0	5	39	T4N2M0	1	13.5	4	1	2
28	72	1	Total	D2+	R0	6	14	T3N2M0	1	94	3.7	1	2.1
29	41	0	Total	D2+	R0	4	26	T3N2M0	2	30	6.6	0	—
30	43	1	Subtotal	D2+	R0	6	18	T3N2M0	1	27	6.7	0	—
31	62	1	Distal	D2+	R0	3	17	T3N2M0	1	16	8	3	5.1
32	60	0	Distal	D2+	R0	5	15	T3N2M0	2	24	9	0	—
33	54	1	Total	D2	R0	3	46	T3N2M0	1	21	4.5	3	2.2
34	60	1	Subtotal	D2	R2	6	11	T4N2M0	2	24	12.8	4	6.2
35	79	1	Distal	D2	R0	3	25	T3N2M0	2	64.5	8.3	1	5.3
36	58	1	Distal	D2+	R0	8	24	T3N3M0	1	30	8.7	3	5.5
37	56	1	Total	D2+	R0	58	71	T3N3M0	2	37	11.9	3	4.4
38	62	0	Distal	D2+	R0	34	52	T3N3M0	1	34	4.5	3	3.5
39	73	0	Distal	D2+	R0	17	38	T3N3M0	2	15	6.9	0	—
40	70	0	Distal	D2+	R0	17	40	T4N3M0	1	13	8.8	5	3.6
41	51	1	Distal	D2+	R0	12	25	T4N3M0	1	14	5.4	0	—
42	61	1	Total	D2+	R2	16	16	T4N3M0	1	14.5	6.6	11	13
43	54	1	Total	D2+	R2	10	23	T4N3M0	1	11	6.9	7	8.3
44	61	1	Total+	D2+	R2	15	20	T4N3M1	1	23	9.8	4	4.1
45	62	1	Total	D2+	R2	24	32	T4N3M0	1	7.2	6.6	5	3.3
46	59	1	Distal	D2+	R0	7	21	T3N3M0	1	64	20.6	7	11.3
47	62	1	Distal	D2+	R0	15	21	T3N3M0	2	46	9.4	0	3.6
48	51	0	Total	D2+	R2	19	19	T4N3M1	1	15.5	4.3	5	2.8
49	57	1	Distal	D2+	R0	30	37	T3N3M0	1	34	5.2	7	4.8
50	74	1	Total	D2+	R0	8	23	T4N3M0	1	19	7.6	3	3.8
